# Supplementary material for: Dynamics of acylcarnitines, hypoglycin A, méthylènecyclopropylglycine and their metabolites in a Kladruber stallion with atypical myopathy
Source: Vet Q. 2022 Sep 23;42(1):183–91. doi: 10.1080/01652176.2022.2126537 (PMC9518284; doi:10.1080/01652176.2022.2126537)
Supplement: Supplemental Material [file TVEQ_A_2126537_SM4358.xlsx]

## Sheet: Concentrations of the analytes
					toxins concentration [µmol/L]				acylcarnitines concentration [µmol/L]: (C0, L-carnitine; C2, acetyl-L-carnitine; C3, propionyl-L-carnitine; C3-DC+C4-OH, malonyl-L-carnitine/hydroxybutyryl-L-carnitine; C4, butyryl-L-carnitine; C4-DC+C5-OH, succinyl-L-carnitine/hydroxyvaleryl-L-carnitine; C5, valeryl-L-carnitine; C5:1, tiglyl-L-carnitine; C5-DC, glutaryl-L-carnitine; C6, hexanoyl-L-carnitine; C6-DC+C7-OH, adipoyl-L-canitine/hydro…
Number of analysis	Sample name_day of hospitalisation	Sampling	Δtime [hours] (from the first AM symptoms)	CK activity [IU/L]	HGA	MCPA-carnitine	MCPA-glycine	MCPF-carnitine	C0	C2	C3	C3-DC+C4-OH	C4	C4-DC+C5-OH	C5	C5:1	C5-DC	C6	C6-DC+C7-OH	C8	C8:1	C10	C10:1	C10:2	C12	C12:1	C14	C14:1	C14:2	C14-OH	C16	C16:1	C16-OH	C16:1-OH	C18	C18:1	C18:2	C18-OH	C18:1-OH	C18:2-OH
197	AM horse_1	2018-10-01	6	516879	6.57388	0.0828549	0.564519	0.208325	9.535	4.994	0.688	0.175	6.701	0.128	9.625	0.034	0.719	1.537	0.069	0.377	0.421	0.147	0.141	0.327	0.068	0.057	0.077	0.073	0.021	0.021	0.502	0.054	0.033	0.041	0.411	0.401	0.045	0.01	0.03	0.017
198	AM horse_2	2018-10-02	24	804101	2.335	0.0222114	0.286579	0.0739728	6.486	5.134	0.378	0.108	3.828	0.097	3.72	0.047	0.398	0.528	0.066	0.142	0.133	0.061	0.066	0.142	0.047	0.044	0.036	0.037	0.013	0.008	0.4	0.029	0.018	0.028	0.223	0.247	0.025	0.006	0.019	0.009
199	AM horse_3	2018-10-03	48	737568	1.17304	0.00805817	0.153309	0.0350608	6.401	3.775	0.225	0.109	1.43	0.086	1.68	0.056	0.326	0.317	0.09	0.095	0.073	0.039	0.04	0.08	0.023	0.027	0.027	0.022	0.009	0.009	0.294	0.023	0.015	0.02	0.208	0.234	0.029	0.007	0.014	0.011
200	AM horse_4	2018-10-04	72	396276	0.556801	0.00550952	N/A	0.032412	8.915	2.366	0.148	0.049	0.835	0.054	1.031	0.048	0.27	0.23	0.068	0.08	0.051	0.029	0.029	0.046	0.015	0.017	0.022	0.014	0.01	0.005	0.298	0.028	0.01	0.014	0.185	0.195	0.034	0.003	0.012	0.011
201	AM horse_5	2018-10-05	96	145665	0.224232	N/A	N/A	0.00519047	4.268	2.041	0.18	0.1	0.403	0.108	0.801	0.057	0.291	0.134	0.073	0.061	0.039	0.021	0.027	0.047	0.019	0.018	0.021	0.012	0.016	0.004	0.438	0.017	0.007	0.023	0.209	0.323	0.029	0.005	0.008	0.01
202	AM horse_6	2018-10-06	120	27534	0.230194	N/A	N/A	N/A	4.489	1.496	0.175	0.07	0.246	0.077	0.645	0.048	0.314	0.09	0.069	0.051	0.03	0.023	0.02	0.037	0.019	0.013	0.018	0.015	0.01	0.004	0.384	0.017	0.008	0.017	0.183	0.313	0.016	0.002	0.008	0.007
203	AM horse_7	2018-10-07	144	10710	0.219652	N/A	N/A	N/A	4.709	1.853	0.172	0.042	0.212	0.073	1.17	0.034	0.207	0.082	0.073	0.064	0.033	0.016	0.019	0.037	0.01	0.012	0.016	0.011	0.008	0.003	0.697	0.025	0.005	0.023	0.238	0.536	0.038	0.004	0.009	0.01
204	AM horse_8	2018-10-08	168	5821	0.218776	N/A	N/A	N/A	4.831	1.193	0.237	0.049	0.195	0.078	0.663	0.044	0.223	0.056	0.071	0.027	0.02	0.013	0.013	0.027	0.012	0.011	0.013	0.012	0.008	0.003	0.477	0.015	0.009	0.018	0.204	0.324	0.022	0.005	0.009	0.006
205	AM horse_9	2018-10-09	192	3409	0.15048	N/A	N/A	N/A	5.882	1.275	0.208	0.046	0.227	0.07	0.776	0.031	0.225	0.062	0.058	0.035	0.024	0.012	0.011	0.029	0.009	0.012	0.019	0.013	0.008	0.002	0.511	0.015	0.007	0.022	0.243	0.35	0.02	0.005	0.008	0.007
206	AM horse_10	2018-10-10	216	2244	0.130905	N/A	N/A	N/A	3.527	1.127	0.169	0.073	0.18	0.085	0.598	0.055	0.242	0.064	0.07	0.035	0.017	0.008	0.016	0.03	0.011	0.021	0.019	0.011	0.01	0.004	0.438	0.016	0.011	0.018	0.236	0.287	0.023	0.005	0.007	0.01
207	AM horse_12	2018-10-12	264	1185	0.0755812	N/A	N/A	N/A	5.599	0.876	0.149	0.051	0.25	0.064	0.798	0.031	0.227	0.049	0.057	0.026	0.017	0.007	0.014	0.023	0.009	0.013	0.016	0.013	0.01	0.001	0.51	0.01	0.012	0.023	0.275	0.325	0.013	0.003	0.006	0.009
208	AM horse_15	2018-10-15	336	586	0.090851	N/A	N/A	N/A	4.719	0.776	0.191	0.04	0.258	0.081	1.193	0.023	0.217	0.043	0.067	0.024	0.018	0.007	0.008	0.024	0.01	0.01	0.021	0.011	0.01	0.002	0.759	0.02	0.009	0.033	0.457	0.428	0.021	0.004	0.01	0.005
	median (12 healthy controls)								8.211	2.16	0.352	0.024	0.412	0.131	0.514	0.021	0.2	0.021	0.025	0.01	0.007	0.005	0.01	0.006	0.004	0.011	0.024	0.016	0.004	0.001	0.747	0.025	0.005	0.033	0.607	0.392	0.043	0.002	0.01	0.008
	95th percentile (12 healthy controls)								13.1196	4.4098	0.5926	0.0505	0.59595	0.29125	0.99985	0.03115	0.30075	0.02345	0.034	0.02435	0.01	0.00845	0.013	0.01245	0.00745	0.01345	0.05605	0.01935	0.006	0.004	1.0476	0.04715	0.00845	0.05685	0.84335	0.759	0.09265	0.00545	0.0139	0.0158

## Sheet: Correlation analysis, p-values
The names of analytes	HGA	C0	C2	C3	C3-DC+C4-OH	C4	C4-DC+C5-OH	C5	C5:1	C5-DC	C6	C6-DC+C7-OH	C8	C8:1	C10	C10:1	C10:2	C12	C12:1	C14	C14:1	C14:2	C14-OH	C16	C16:1	C16-OH	C16:1-OH	C18	C18:1	C18:2	C18-OH	C18:1-OH	C18:2-OH
	Correlation analysis
HGA	1	0.559441	0.958042	0.48951	0.6655	0.713287	0.482517	0.587413	0.449918	0.79021	0.958042	0.305265	0.942208	0.959721	0.99825	0.916084	0.945711	0.906867	0.705267	0.699482	0.780963	0.401845	0.915246	-0.602453	0.800005	0.40702	0.0564396	-0.377622	-0.405594	0.661998	0.489398	0.772517	0.598276
C0	0.559441	1	0.573427	0.405594	0.269703	0.706294	-0.00699301	0.664336	-0.242534	0.433566	0.496503	-0.340353	0.542908	0.623469	0.567426	0.482517	0.423819	0.362044	0.371932	0.587003	0.745625	0.146126	0.434653	-0.178634	0.515793	0.607021	0.215176	0.104895	-0.167832	0.33275	0.371514	0.719605	0.36817
C2	0.958042	0.573427	1	0.433566	0.654992	0.72028	0.447552	0.629371	0.449918	0.748252	0.965035	0.266668	0.973732	0.970229	0.963224	0.923077	0.956219	0.818992	0.743864	0.702997	0.738557	0.379927	0.858705	-0.556919	0.775443	0.371932	0.123462	-0.307692	-0.405594	0.700526	0.532265	0.716077	0.658458
C3	0.48951	0.405594	0.433566	1	0.416813	0.405594	0.678322	0.496503	-0.0984196	0.391608	0.363636	0.101755	0.360771	0.500876	0.472855	0.27972	0.430824	0.541308	0.26316	0.421798	0.466457	0.138819	0.392248	0.0315237	0.312283	0.347371	0.490319	0.160839	0.146853	0.192645	0.789467	0.620835	-0.0708019
C3-DC+C4-OH	0.6655	0.269703	0.654992	0.416813	1	0.577934	0.711034	0.315237	0.586271	0.91769	0.763574	0.260106	0.663158	0.578947	0.684211	0.805605	0.74386	0.813385	0.92443	0.602116	0.688523	0.618463	0.791181	-0.610526	0.349737	0.680142	0.136046	-0.178634	-0.476358	0.333333	0.633396	0.32333	0.601098
C4	0.713287	0.706294	0.72028	0.405594	0.577934	1	0.447552	0.832168	0.115995	0.734266	0.713287	-0.105264	0.676008	0.795098	0.711034	0.741259	0.707532	0.692453	0.631583	0.868202	0.756226	0.650259	0.650213	-0.346761	0.705267	0.600004	0.447989	0.0769231	-0.258741	0.434326	0.407236	0.730187	0.484993
C4-DC+C5-OH	0.482517	-0.00699301	0.447552	0.678322	0.711034	0.447552	1	0.440559	0.369074	0.58042	0.517483	0.40702	0.444834	0.469353	0.46585	0.503497	0.619966	0.717057	0.603512	0.579973	0.261499	0.591809	0.60074	-0.157618	0.410529	0.396494	0.515011	0.13986	-0.034965	0.406305	0.771606	0.430352	0.276127
C5	0.587413	0.664336	0.629371	0.496503	0.315237	0.832168	0.440559	1	-0.154659	0.384615	0.559441	0.0210528	0.626971	0.735553	0.574432	0.573427	0.602453	0.499128	0.417546	0.734632	0.473525	0.37262	0.494727	0.0245184	0.796496	0.470178	0.68433	0.356643	0.104895	0.602453	0.503687	0.843066	0.421271
C5:1	0.449918	-0.242534	0.449918	-0.0984196	0.586271	0.115995	0.369074	-0.154659	1	0.513188	0.541308	0.647267	0.434862	0.332749	0.455989	0.541308	0.542257	0.568905	0.546738	0.242049	0.163413	0.238709	0.614574	-0.82747	0.148148	0.0652558	-0.485819	-0.720572	-0.748692	0.330988	0.197512	0.0088653	0.480439
C5-DC	0.79021	0.433566	0.748252	0.391608	0.91769	0.734266	0.58042	0.384615	0.513188	1	0.846154	0.0561407	0.735553	0.704029	0.802103	0.86014	0.805605	0.868202	0.894742	0.738147	0.855172	0.68679	0.841037	-0.686516	0.498249	0.663162	0.0811319	-0.258741	-0.552448	0.294221	0.478681	0.451517	0.545175
C6	0.958042	0.496503	0.965035	0.363636	0.763574	0.713287	0.517483	0.559441	0.541308	0.846154	1	0.298247	0.977234	0.928198	0.963224	0.972028	0.98424	0.878747	0.852637	0.752207	0.745625	0.504133	0.939982	-0.626971	0.778952	0.456143	0.0776044	-0.307692	-0.461538	0.700526	0.521548	0.659638	0.74696
C6-DC+C7-OH	0.305265	-0.340353	0.266668	0.101755	0.260106	-0.105264	0.40702	0.0210528	0.647267	0.0561407	0.298247	1	0.3058	0.260106	0.295255	0.284212	0.372584	0.372135	0.15493	-0.0246914	-0.179083	-0.153971	0.402492	-0.311073	0.18662	-0.202465	-0.208853	-0.403511	-0.122808	0.546574	0.293954	0.146905	0.392555
C8	0.942208	0.542908	0.973732	0.360771	0.663158	0.676008	0.444834	0.626971	0.434862	0.735553	0.977234	0.3058	1	0.942105	0.947368	0.942208	0.964912	0.79754	0.789105	0.707751	0.695602	0.384252	0.8903	-0.517544	0.824254	0.405976	0.128978	-0.231174	-0.353766	0.77193	0.526041	0.703198	0.764228
C8:1	0.959721	0.623469	0.970229	0.500876	0.578947	0.795098	0.469353	0.735553	0.332749	0.704029	0.928198	0.260106	0.942105	1	0.95614	0.879161	0.936842	0.818667	0.652022	0.750005	0.731002	0.395231	0.831891	-0.450877	0.836557	0.34095	0.227921	-0.213661	-0.273205	0.726316	0.522463	0.812741	0.615283
C10	0.99825	0.567426	0.963224	0.472855	0.684211	0.711034	0.46585	0.574432	0.455989	0.802103	0.963224	0.295255	0.947368	0.95614	1	0.928198	0.94386	0.901414	0.722321	0.683103	0.798261	0.40255	0.91154	-0.614035	0.780318	0.420036	0.0459375	-0.38529	-0.416813	0.652632	0.483099	0.749135	0.615283
C10:1	0.916084	0.482517	0.923077	0.27972	0.805605	0.741259	0.503497	0.573427	0.541308	0.86014	0.972028	0.284212	0.942208	0.879161	0.928198	1	0.942208	0.878747	0.880707	0.710027	0.745625	0.577196	0.91878	-0.640982	0.757899	0.547372	0.105824	-0.293706	-0.475524	0.672505	0.450103	0.617308	0.775281
C10:2	0.945711	0.423819	0.956219	0.430824	0.74386	0.707532	0.619966	0.602453	0.542257	0.805605	0.98424	0.372584	0.964912	0.936842	0.94386	0.942208	1	0.887329	0.822497	0.772892	0.665513	0.515996	0.92924	-0.554386	0.803165	0.390159	0.169616	-0.248687	-0.381787	0.74386	0.585086	0.683763	0.714579
C12	0.906867	0.362044	0.818992	0.541308	0.813385	0.692453	0.717057	0.499128	0.568905	0.868202	0.878747	0.372135	0.79754	0.818667	0.901414	0.878747	0.887329	1	0.761906	0.701413	0.705161	0.594937	0.928965	-0.649652	0.689595	0.530865	0.106384	-0.369074	-0.460463	0.540496	0.544057	0.682628	0.503571
C12:1	0.705267	0.371932	0.743864	0.26316	0.92443	0.631583	0.603512	0.417546	0.546738	0.894742	0.852637	0.15493	0.789105	0.652022	0.722321	0.880707	0.822497	0.761906	1	0.731924	0.666683	0.652545	0.843993	-0.590511	0.535211	0.698944	0.152215	-0.0982462	-0.512284	0.495607	0.593285	0.398236	0.758467
C14	0.699482	0.587003	0.702997	0.421798	0.602116	0.868202	0.579973	0.734632	0.242049	0.738147	0.752207	-0.0246914	0.707751	0.750005	0.683103	0.710027	0.772892	0.701413	0.731924	1	0.619902	0.639007	0.765553	-0.376763	0.754851	0.601412	0.37057	0.115995	-0.344469	0.529933	0.581764	0.732274	0.551615
C14:1	0.780963	0.745625	0.738557	0.466457	0.688523	0.756226	0.261499	0.473525	0.163413	0.855172	0.745625	-0.179083	0.695602	0.731002	0.798261	0.745625	0.665513	0.705161	0.666683	0.619902	1	0.406128	0.675	-0.546924	0.46987	0.636541	0.076649	-0.21556	-0.409917	0.182308	0.371863	0.561498	0.397138
C14:2	0.401845	0.146126	0.379927	0.138819	0.618463	0.650259	0.591809	0.37262	0.238709	0.68679	0.504133	-0.153971	0.384252	0.395231	0.40255	0.577196	0.515996	0.594937	0.652545	0.639007	0.406128	1	0.491046	-0.219573	0.439918	0.491241	0.431203	0.146126	-0.175351	0.245189	0.21274	0.243243	0.358772
C14-OH	0.915246	0.434653	0.858705	0.392248	0.791181	0.650213	0.60074	0.494727	0.614574	0.841037	0.939982	0.402492	0.8903	0.831891	0.91154	0.91878	0.92924	0.928965	0.843993	0.765553	0.675	0.491046	1	-0.700912	0.755338	0.565617	-0.0160428	-0.353377	-0.547734	0.683213	0.570431	0.695188	0.717354
C16	-0.602453	-0.178634	-0.556919	0.0315237	-0.610526	-0.346761	-0.157618	0.0245184	-0.82747	-0.686516	-0.626971	-0.311073	-0.517544	-0.450877	-0.614035	-0.640982	-0.554386	-0.649652	-0.590511	-0.376763	-0.546924	-0.219573	-0.700912	1	-0.251318	-0.363797	0.577753	0.805605	0.938705	-0.180702	-0.114512	-0.226154	-0.429102
C16:1	0.800005	0.515793	0.775443	0.312283	0.349737	0.705267	0.410529	0.796496	0.148148	0.498249	0.778952	0.18662	0.824254	0.836557	0.780318	0.757899	0.803165	0.689595	0.535211	0.754851	0.46987	0.439918	0.755338	-0.251318	1	0.367958	0.330978	0	-0.129825	0.78559	0.349518	0.861959	0.568406
C16-OH	0.40702	0.607021	0.371932	0.347371	0.680142	0.600004	0.396494	0.470178	0.0652558	0.663162	0.456143	-0.202465	0.405976	0.34095	0.420036	0.547372	0.390159	0.530865	0.698944	0.601412	0.636541	0.491241	0.565617	-0.363797	0.367958	1	0.246021	0.143861	-0.382458	0.163445	0.494703	0.483193	0.403213
C16:1-OH	0.0564396	0.215176	0.123462	0.490319	0.136046	0.447989	0.515011	0.68433	-0.485819	0.0811319	0.0776044	-0.208853	0.128978	0.227921	0.0459375	0.105824	0.169616	0.106384	0.152215	0.37057	0.076649	0.431203	-0.0160428	0.577753	0.330978	0.246021	1	0.804264	0.603198	0.197885	0.428863	0.339858	0.0071429
C18	-0.377622	0.104895	-0.307692	0.160839	-0.178634	0.0769231	0.13986	0.356643	-0.720572	-0.258741	-0.307692	-0.403511	-0.231174	-0.213661	-0.38529	-0.293706	-0.248687	-0.369074	-0.0982462	0.115995	-0.21556	0.146126	-0.353377	0.805605	0	0.143861	0.804264	1	0.727273	-0.0315237	0.214335	0.00352747	-0.0778821
C18:1	-0.405594	-0.167832	-0.405594	0.146853	-0.476358	-0.258741	-0.034965	0.104895	-0.748692	-0.552448	-0.461538	-0.122808	-0.353766	-0.273205	-0.416813	-0.475524	-0.381787	-0.460463	-0.512284	-0.344469	-0.409917	-0.175351	-0.547734	0.938705	-0.129825	-0.382458	0.603198	0.727273	1	-0.0560421	-0.0643005	-0.123462	-0.318609
C18:2	0.661998	0.33275	0.700526	0.192645	0.333333	0.434326	0.406305	0.602453	0.330988	0.294221	0.700526	0.546574	0.77193	0.726316	0.652632	0.672505	0.74386	0.540496	0.495607	0.529933	0.182308	0.245189	0.683213	-0.180702	0.78559	0.163445	0.197885	-0.0315237	-0.0560421	1	0.474153	0.650193	0.785505
C18-OH	0.489398	0.371514	0.532265	0.789467	0.633396	0.407236	0.771606	0.503687	0.197512	0.478681	0.521548	0.293954	0.526041	0.522463	0.483099	0.450103	0.585086	0.544057	0.593285	0.581764	0.371863	0.21274	0.570431	-0.114512	0.349518	0.494703	0.428863	0.214335	-0.0643005	0.474153	1	0.540584	0.381571
C18:1-OH	0.772517	0.719605	0.716077	0.620835	0.32333	0.730187	0.430352	0.843066	0.0088653	0.451517	0.659638	0.146905	0.703198	0.812741	0.749135	0.617308	0.683763	0.682628	0.398236	0.732274	0.561498	0.243243	0.695188	-0.226154	0.861959	0.483193	0.339858	0.00352747	-0.123462	0.650193	0.540584	1	0.367859
C18:2-OH	0.598276	0.36817	0.658458	-0.0708019	0.601098	0.484993	0.276127	0.421271	0.480439	0.545175	0.74696	0.392555	0.764228	0.615283	0.615283	0.775281	0.714579	0.503571	0.758467	0.551615	0.397138	0.358772	0.717354	-0.429102	0.568406	0.403213	0.0071429	-0.0778821	-0.318609	0.785505	0.381571	0.367859	1
	Negative logarithm of p-value, values > 1.30 correspond to p-value < 0.05 (expressed by red colour).
HGA	8.37931	1.20173	5.19661	0.959465	1.67527	1.92938	0.937758	1.31085	0.843972	2.4773	5.19661	0.478851	4.73232	5.32012	8.07828	4.07626	4.86	3.92052	1.8935	1.85876	2.40266	0.704343	4.10589	1.38142	2.5728	0.723557	0.063975	0.642839	0.714966	1.65584	0.964272	2.34679	1.3635
C0	1.20173	8.37931	1.2553	0.714966	0.404543	1.88863	0.00391505	1.65954	0.352123	0.791535	0.982391	0.557571	1.14679	1.47187	1.23916	0.937758	0.768734	0.609004	0.633034	1.31615	2.13957	0.184397	0.799802	0.23924	1.05194	1.39997	0.30165	0.125366	0.219039	0.539448	0.631206	1.98064	0.623695
C2	5.19661	1.2553	8.37931	0.791535	1.6207	1.97317	0.831623	1.49085	0.843972	2.15654	5.45918	0.398789	5.9991	5.70353	5.39343	4.22103	5.17573	2.74499	2.13794	1.8801	2.09185	0.648143	3.21043	1.19856	2.37041	0.633286	0.153757	0.480119	0.714966	1.86651	1.10901	1.95716	1.64019
C3	0.959465	0.714966	0.791535	8.37931	0.749568	0.714966	1.7323	0.982391	0.118726	0.678378	0.60834	0.123394	0.605338	1.00128	0.912312	0.42146	0.788484	1.14135	0.391884	0.764058	0.893449	0.173364	0.684736	0.0334741	0.494207	0.573783	0.967188	0.208181	0.18649	0.262574	2.50863	1.4624	0.0819579
C3-DC+C4-OH	1.67527	0.404543	1.6207	0.749568	8.37931	1.27974	1.92625	0.500853	1.31712	4.1541	2.28096	0.387523	1.66601	1.28517	1.77312	2.62881	2.14548	2.70048	4.31365	1.38346	1.79454	1.45238	2.51884	1.41826	0.581447	1.75585	0.174359	0.239265	0.924116	0.542271	1.5258	0.521117	1.37936
C4	1.92938	1.88863	1.97317	0.714966	1.27974	8.37931	0.831623	2.87076	0.143279	2.06214	1.92938	0.1281	1.72823	2.52492	1.9218	2.10802	1.90791	1.81558	1.50922	3.31852	2.2135	1.59532	1.59868	0.571939	1.89162	1.36984	0.837494	0.0877361	0.379999	0.799143	0.723184	2.04607	0.950623
C4-DC+C5-OH	0.937758	0.00391505	0.831623	1.7323	1.92625	0.831623	8.37931	0.81182	0.626054	1.28336	1.05161	0.723509	0.828409	0.902688	0.890679	1.00477	1.45631	1.96035	1.38512	1.28803	0.389126	1.32852	1.37331	0.205448	0.733102	0.696021	1.04995	0.175673	0.0357525	0.722095	2.36089	0.787797	0.417703
C5	1.31085	1.65954	1.49085	0.982391	0.500853	2.87076	0.81182	8.37931	0.201194	0.66086	1.20173	0.0214707	1.4879	2.08027	1.26652	1.2553	1.38136	0.996436	0.752173	2.07636	0.914906	0.630053	0.981642	0.0253385	2.54491	0.904572	1.77801	0.591822	0.125366	1.38164	1.01104	3.00705	0.761965
C5:1	0.843972	0.352123	0.843972	0.118726	1.31712	0.143279	0.626054	0.201194	7.77725	1.04328	1.14154	1.58704	0.802489	0.541975	0.864317	1.14154	1.14862	1.24772	1.16474	0.352777	0.216626	0.343657	1.43732	2.8476	0.192349	0.075961	0.95632	1.9836	2.16901	0.538065	0.271997	0.0087023	0.939187
C5-DC	2.4773	0.791535	2.15654	0.678378	4.1541	2.06214	1.28336	0.66086	1.04328	8.37931	3.02463	0.0633527	2.08356	1.88027	2.58556	3.19115	2.63309	3.30831	3.71989	2.10113	3.12805	1.7899	2.9968	1.78754	0.99358	1.66144	0.0951505	0.379999	1.17616	0.455613	0.929959	0.848695	1.15559
C6	5.19661	0.982391	5.45918	0.60834	2.28096	1.92938	1.05161	1.20173	1.14154	3.02463	8.37931	0.46397	6.14378	4.34492	5.39343	5.79385	6.55976	3.45586	3.12303	2.19726	2.13957	1.00451	4.67276	1.48789	2.39559	0.862363	0.091051	0.480119	0.872878	1.86651	1.071	1.64486	2.16176
C6-DC+C7-OH	0.478851	0.557571	0.398789	0.123394	0.387523	0.1281	0.723509	0.0214707	1.58704	0.0633527	0.46397	8.07828	0.48184	0.387859	0.459517	0.434487	0.636851	0.63615	0.202905	0.0266854	0.242086	0.199536	0.713622	0.49337	0.254254	0.28113	0.292115	0.714516	0.153225	1.16396	0.455892	0.190468	0.687703
C8	4.73232	1.14679	5.9991	0.605338	1.66601	1.72823	0.828409	1.4879	0.802489	2.08356	6.14378	0.48184	8.37931	4.77638	4.87118	4.73232	5.58412	2.5547	2.49066	1.91418	1.83447	0.662875	3.67688	1.06211	2.81406	0.723297	0.16373	0.331229	0.588466	2.34837	1.09013	1.88518	2.29295
C8:1	5.32012	1.47187	5.70353	1.00128	1.28517	2.52492	0.902688	2.08027	0.541975	1.88027	4.34492	0.387859	4.77638	8.37931	5.16103	3.45548	4.58024	2.74725	1.61021	2.18431	2.04566	0.692417	2.9008	0.850254	2.93119	0.560914	0.327202	0.299247	0.412534	2.02098	1.07716	2.6893	1.439
C10	8.07828	1.23916	5.39343	0.912312	1.77312	1.9218	0.890679	1.26652	0.864317	2.58556	5.39343	0.459517	4.87118	5.16103	8.37931	4.34492	4.77681	3.81379	2.0006	1.76961	2.55164	0.711856	4.03673	1.43145	2.40988	0.761967	0.0514557	0.667489	0.74978	1.60997	0.946847	2.17336	1.439
C10:1	4.07626	0.937758	4.22103	0.42146	2.62881	2.10802	1.00477	1.2553	1.14154	3.19115	5.79385	0.434487	4.73232	3.45548	4.34492	8.37931	4.73232	3.45586	3.49865	1.92124	2.13957	1.26801	4.17173	1.55315	2.23468	1.16286	0.129034	0.450336	0.915519	1.7121	0.843306	1.4455	2.37193
C10:2	4.86	0.768734	5.17573	0.788484	2.14548	1.90791	1.45631	1.38136	1.14862	2.63309	6.55976	0.636851	5.58412	4.58024	4.77681	4.73232	8.07828	3.6057	2.80417	2.36123	1.67334	1.04916	4.4216	1.19178	2.61539	0.6816	0.225579	0.363457	0.657347	2.14548	1.31436	1.77901	1.95833
C12	3.92052	0.609004	2.74499	1.14135	2.70048	1.81558	1.96035	0.996436	1.24772	3.30831	3.45586	0.63615	2.5547	2.74725	3.81379	3.45586	3.6057	7.77725	2.26859	1.87305	1.88552	1.34979	4.40803	1.59788	1.80434	1.10713	0.131074	0.626153	0.875016	1.14106	1.15477	1.76775	1.01334
C12:1	1.8935	0.633034	2.13794	0.391884	4.31365	1.50922	1.38512	0.752173	1.16474	3.71989	3.12303	0.202905	2.49066	1.61021	2.0006	3.49865	2.80417	2.26859	8.07828	2.0652	1.67918	1.6165	3.03934	1.3348	1.12297	1.86122	0.198467	0.118414	1.04005	0.98777	1.34797	0.702385	2.2505
C14	1.85876	1.31615	1.8801	0.764058	1.38346	3.31852	1.28803	2.07636	0.352777	2.10113	2.19726	0.0266854	1.91418	2.18431	1.76961	1.92124	2.36123	1.87305	2.0652	7.77725	1.45622	1.54735	2.311	0.647545	2.22257	1.37937	0.63142	0.143291	0.566978	1.10366	1.30021	2.06739	1.18294
C14:1	2.40266	2.13957	2.09185	0.893449	1.79454	2.2135	0.389126	0.914906	0.216626	3.12805	2.13957	0.242086	1.83447	2.04566	2.55164	2.13957	1.67334	1.88552	1.67918	1.45622	7.30013	0.721278	1.72416	1.16374	0.906438	1.53102	0.0908382	0.303241	0.731882	0.247419	0.635213	1.21908	0.699965
C14:2	0.704343	0.184397	0.648143	0.173364	1.45238	1.59532	1.32852	0.630053	0.343657	1.7899	1.00451	0.199536	0.662875	0.692417	0.711856	1.26801	1.04916	1.34979	1.6165	1.54735	0.721278	5.823	0.969124	0.308982	0.813498	0.968043	0.787407	0.184397	0.230162	0.355611	0.295648	0.352394	0.599036
C14-OH	4.10589	0.799802	3.21043	0.684736	2.51884	1.59868	1.37331	0.981642	1.43732	2.9968	4.67276	0.713622	3.67688	2.9008	4.03673	4.17173	4.4216	4.40803	3.03934	2.311	1.72416	0.969124	7.30013	1.87726	2.23239	1.23527	0.0168115	0.587543	1.16518	1.7756	1.25516	1.84338	1.98129
C16	1.38142	0.23924	1.19856	0.0334741	1.41826	0.571939	0.205448	0.0253385	2.8476	1.78754	1.48789	0.49337	1.06211	0.850254	1.43145	1.55315	1.19178	1.59788	1.3348	0.647545	1.16374	0.308982	1.87726	8.37931	0.370616	0.615378	1.28498	2.6312	4.65585	0.244908	0.142123	0.322555	0.786601
C16:1	2.5728	1.05194	2.37041	0.494207	0.581447	1.89162	0.733102	2.54491	0.192349	0.99358	2.39559	0.254254	2.81406	2.93119	2.40988	2.23468	2.61539	1.80434	1.12297	2.22257	0.906438	0.813498	2.23239	0.370616	8.07828	0.625593	0.537484	0	0.163593	2.45985	0.580225	3.24732	1.24616
C16-OH	0.723557	1.39997	0.633286	0.573783	1.75585	1.36984	0.696021	0.904572	0.075961	1.66144	0.862363	0.28113	0.723297	0.560914	0.761967	1.16286	0.6816	1.10713	1.86122	1.37937	1.53102	0.968043	1.23527	0.615378	0.625593	8.07828	0.360198	0.184547	0.660034	0.216324	0.984272	0.947928	0.715886
C16:1-OH	0.063975	0.30165	0.153757	0.967188	0.174359	0.837494	1.04995	1.77801	0.95632	0.0951505	0.091051	0.292115	0.16373	0.327202	0.0514557	0.129034	0.225579	0.131074	0.198467	0.63142	0.0908382	0.787407	0.0168115	1.28498	0.537484	0.360198	7.60116	2.62003	1.38375	0.272542	0.784765	0.558574	0.00690897
C18	0.642839	0.125366	0.480119	0.208181	0.239265	0.0877361	0.175673	0.591822	1.9836	0.379999	0.480119	0.714516	0.331229	0.299247	0.667489	0.450336	0.363457	0.626153	0.118414	0.143291	0.303241	0.184397	0.587543	2.6312	0	0.184547	2.62003	8.37931	2.01634	0.0334794	0.29986	0.00179387	0.0911091
C18:1	0.714966	0.219039	0.714966	0.18649	0.924116	0.379999	0.0357525	0.125366	2.16901	1.17616	0.872878	0.153225	0.588466	0.412534	0.74978	0.915519	0.657347	0.875016	1.04005	0.566978	0.731882	0.230162	1.16518	4.65585	0.163593	0.660034	1.38375	2.01634	8.37931	0.0634682	0.0734297	0.153751	0.507841
C18:2	1.65584	0.539448	1.86651	0.262574	0.542271	0.799143	0.722095	1.38164	0.538065	0.455613	1.86651	1.16396	2.34837	2.02098	1.60997	1.7121	2.14548	1.14106	0.98777	1.10366	0.247419	0.355611	1.7756	0.244908	2.45985	0.216324	0.272542	0.0334794	0.0634682	8.37931	0.919029	1.60252	2.46164
C18-OH	0.964272	0.631206	1.10901	2.50863	1.5258	0.723184	2.36089	1.01104	0.271997	0.929959	1.071	0.455892	1.09013	1.07716	0.946847	0.843306	1.31436	1.15477	1.34797	1.30021	0.635213	0.295648	1.25516	0.142123	0.580225	0.984272	0.784765	0.29986	0.0734297	0.919029	6.69807	1.14222	0.658462
C18:1-OH	2.34679	1.98064	1.95716	1.4624	0.521117	2.04607	0.787797	3.00705	0.0087023	0.848695	1.64486	0.190468	1.88518	2.6893	2.17336	1.4455	1.77901	1.76775	0.702385	2.06739	1.21908	0.352394	1.84338	0.322555	3.24732	0.947928	0.558574	0.00179387	0.153751	1.60252	1.14222	7.60116	0.625154
C18:2-OH	1.3635	0.623695	1.64019	0.0819579	1.37936	0.950623	0.417703	0.761965	0.939187	1.15559	2.16176	0.687703	2.29295	1.439	1.439	2.37193	1.95833	1.01334	2.2505	1.18294	0.699965	0.599036	1.98129	0.786601	1.24616	0.715886	0.00690897	0.0911091	0.507841	2.46164	0.658462	0.625154	6.9991

## Sheet: Normality test - AM patient
Rank of the analytes	Test for normal distribution (Shapiro-Wilk test)/ Name of the analytes	W	P-value	Passed normality test (alpha=0.05)?	P-value summary	Number of values (samples of AM patient)
1	HGA	0.5508	<0.0001	No	****	12
2	C0	0.8775	0.0814	Yes	ns	12
3	C2	0.8187	0.0154	No	*	12
4	C3	0.6199	0.0002	No	***	12
5	C3-DC+C4-OH	0.8232	0.0174	No	*	12
6	C4	0.5998	0.0001	No	***	12
7	C4-DC+C5-OH	0.9433	0.5416	Yes	ns	12
8	C5	0.5432	<0.0001	No	****	12
9	C5:1	0.9206	0.2912	Yes	ns	12
10	C5-DC	0.668	0.0004	No	***	12
11	C6	0.5762	<0.0001	No	****	12
12	C6-DC+C7-OH	0.8609	0.0502	Yes	ns	12
13	C8	0.6253	0.0002	No	***	12
14	C8:1	0.5396	<0.0001	No	****	12
15	C10	0.6501	0.0003	No	***	12
16	C10:1	0.6618	0.0004	No	***	12
17	C10:2	0.5886	<0.0001	No	****	12
18	C12	0.6928	0.0007	No	***	12
19	C12:1	0.7444	0.0023	No	**	12
20	C14	0.6186	0.0002	No	***	12
21	C14:1	0.5785	<0.0001	No	****	12
22	C14:2	0.7483	0.0026	No	**	12
23	C14-OH	0.7054	0.0009	No	***	12
24	C16	0.9117	0.224	Yes	ns	12
25	C16:1	0.7916	0.0075	No	**	12
26	C16-OH	0.7556	0.0031	No	**	12
27	C16:1-OH	0.8878	0.1103	Yes	ns	12
28	C18	0.7436	0.0023	No	**	12
29	C18:1	0.9471	0.5946	Yes	ns	12
30	C18:2	0.9613	0.8026	Yes	ns	12
31	C18-OH	0.908	0.2013	Yes	ns	12
32	C18:1-OH	0.7395	0.0021	No	**	12
33	C18:2-OH	0.8948	0.1359	Yes	ns	12

## Sheet: Normality test - healthy horses
Rank of the analytes	Test for normal distribution (Shapiro-Wilk test)/ Name of the analytes	W	P-value	Passed normality test (alpha=0.05)?	P-value summary	Number of values (healthy controls)
1	HGA	xx	xx	xx	xx	xx
2	C0	0.9305	0.385	Yes	ns	12
3	C2	0.8659	0.058	Yes	ns	12
4	C3	0.9493	0.627	Yes	ns	12
5	C3-DC+C4-OH	0.8466	0.0333	No	*	12
6	C4	0.9683	0.8927	Yes	ns	12
7	C4-DC+C5-OH	0.8511	0.0379	No	*	12
8	C5	0.8533	0.0403	No	*	12
9	C5:1	0.9482	0.6108	Yes	ns	12
10	C5-DC	0.9492	0.6254	Yes	ns	12
11	C6	0.8994	0.1556	Yes	ns	12
12	C6-DC+C7-OH	0.9401	0.499	Yes	ns	12
13	C8	0.886	0.1046	Yes	ns	12
14	C8:1	0.8825	0.0945	Yes	ns	12
15	C10	0.9327	0.4099	Yes	ns	12
16	C10:1	0.9297	0.3772	Yes	ns	12
17	C10:2	0.8476	0.0343	No	*	12
18	C12	0.9091	0.2081	Yes	ns	12
19	C12:1	0.8966	0.1432	Yes	ns	12
20	C14	0.8321	0.0222	No	*	12
21	C14:1	0.9342	0.4269	Yes	ns	12
22	C14:2	0.9144	0.2431	Yes	ns	12
23	C14-OH	0.7369	0.002	No	**	12
24	C16	0.9274	0.3535	Yes	ns	12
25	C16:1	0.9191	0.2786	Yes	ns	12
26	C16-OH	0.9444	0.5569	Yes	ns	12
27	C16:1-OH	0.9105	0.2163	Yes	ns	12
28	C18	0.9408	0.5088	Yes	ns	12
29	C18:1	0.9207	0.2918	Yes	ns	12
30	C18:2	0.947	0.594	Yes	ns	12
31	C18-OH	0.874	0.0734	Yes	ns	12
32	C18:1-OH	0.9396	0.4932	Yes	ns	12
33	C18:2-OH	0.8528	0.0398	No	*	12
